# Supplementary material for: Climatically robust multiscale species distribution models to support pronghorn recovery in California
Source: Ecol Evol. 2024 Jun 20;14(6):e11454. doi: 10.1002/ece3.11454 (PMC11188984; doi:10.1002/ece3.11454)
Supplement: Supplementary file 1 — Data S1. [file ECE3-14-e11454-s001.zip]

Archive with 3 entries (3 files):
- ece311454-sup-0001-Supplementary Figure S1-S17.docx
- ODMAP_Niche_reduction_Bean_EtAl_2024-01-25.docx
- ODMAP_SDM-Migration.docx
